# Supplementary material for: Risk management of hydrogenation station PPP project based on 3D framework—A case study in China
Source: PLoS One. 2023 Dec 18;18(12):e0293348. doi: 10.1371/journal.pone.0293348 (PMC10727456; doi:10.1371/journal.pone.0293348)
Supplement: S1 File — (XLSX) [file pone.0293348.s001.xlsx]

## Sheet: Sheet1
Raw data on experts' ranking of risk factors
	C1	C2	C3	C4	C5	C6	C7	C8	C9	C10	C11	C12	C13	C14	C15	C16
Expert1	8.5	8.2	8	7	6.2	9.2	7.5	9	8.6	7	6	6.8	6.5	9.5	7.5	7.8
Expert2	8	7.8	7.7	6.8	5.8	8.5	7	8.3	8.2	6.8	5.6	6.5	6	9	7	7.3
Expert3	8.8	8.7	8.7	7.5	7	9.4	7.8	9	9	7.5	7	7.4	7.3	9.5	7.8	8
Expert4	7.3	7.2	7	6	5.5	7.8	6.4	7.6	7.5	6	5	6	5.5	8	6.5	6.8
Expert5	8.4	8.3	8.2	7.7	7.4	9	8	8.8	8.6	7.6	7.4	7.6	7.5	8.9	8	8
Expert6	7.3	7.3	7.2	6.8	6.4	7.6	7	7.5	7.4	6.8	6.3	6.6	6.5	7.8	7	7.1
Expert7	7.8	7.6	7.4	6.8	6.2	8.5	7	8.2	8	6.8	6	6.6	6.4	8.5	7.2	7.2
Expert8	8	8	7.8	7.2	6.5	9	7.4	8.9	8.8	7.2	6.2	7	6.8	9.2	7.4	7.6
Expert9	7.3	7.2	7	6	5.5	8.5	6.5	7.6	7.6	6	5.5	6	5.6	8.5	6.5	6.8
Expert10	8.5	8.5	8.2	7.5	6.6	8.9	8	8.8	8.8	7.5	6	7.4	7	8.8	8	8.2
