# Supplementary material for: Risk management of hydrogenation station PPP project based on 3D framework—A case study in China
Source: PLoS One. 2023 Dec 18;18(12):e0293348. doi: 10.1371/journal.pone.0293348 (PMC10727456; doi:10.1371/journal.pone.0293348)
Supplement: S2 File — (XLSX) [file pone.0293348.s002.xlsx]

## Sheet: Sheet1
	C1	C2	C3	C4	C5	C6	C7	C8	C9	C10	C11	C12	C13	C14	C15	C16
	0.0036	0.0052	0.0034	0.003	0.7073	0.6782	0.792	0.8153	0.913	0.612	0.9101	0.9125	0.6113	0.219	0.6116	0.3132
	0.0033	0.0121	0.0053	0.0046	0.7084	0.6121	0.7761	0.8146	0.9162	0.6163	0.9291	0.9162	0.616	0.2111	0.6113	0.3241
	0.0026	0.0101	0.0075	0.0037	0.7078	0.6702	0.7011	0.8663	0.91	0.6161	0.931	0.9103	0.611	0.2162	0.6135	0.332
	0.0028	0.0092	0.0051	0.0043	0.7076	0.6131	0.7392	0.8701	0.9112	0.619	0.9261	0.9098	0.6152	0.319	0.6112	0.3136
	0.0033	0.0104	0.0038	0.0035	0.7487	0.6665	0.7212	0.8602	0.912	0.613	0.9123	0.9141	0.6161	0.3111	0.6133	0.3151
	0.0032	0.006	0.0062	0.0033	0.7952	0.6462	0.7667	0.8521	0.9151	0.6161	0.9361	0.9103	0.6123	0.3165	0.6118	0.3129
F=	0.0031	0.0063	0.0066	0.0041	0.7576	0.6523	0.7397	0.8636	0.9093	0.616	0.9132	0.9142	0.6114	0.2142	0.6154	0.3182
	0.0036	0.0085	0.0052	0.0035	0.7766	0.6312	0.7653	0.8442	0.9091	0.611	0.911	0.9132	0.6101	0.214	0.6165	0.3135
	0.0038	0.0076	0.0064	0.0038	0.7583	0.6541	0.7246	0.8351	0.9106	0.6114	0.9221	0.9102	0.6162	0.2161	0.6111	0.3156
	0.0036	0.005	0.0053	0.0033	0.7592	0.6064	0.7062	0.867	0.9098	0.6123	0.913	0.9099	0.6103	0.2123	0.6113	0.3147
